# Supplementary material for: Structures of channelrhodopsin paralogs in peptidiscs explain their contrasting K+ and Na+ selectivities
Source: Nat Commun. 2023 Jul 20;14:4365. doi: 10.1038/s41467-023-40041-2 (PMC10359266; doi:10.1038/s41467-023-40041-2)
Supplement: Supplementary file 4 — Source Data [file 41467_2023_40041_MOESM4_ESM.xlsx]

## Sheet: Figure 4c
Figure 4c
Reversal potentials (mV) of the peak currents in HcKCR1 variants at the residue position 73
WT	I73S	I73T
-90.4	-80.4	-92.4
-91.4	-78.4	-90.4
-94.4	-82.4	-85.4
-94.4	-78.4	-93.4
-96.4	-88.4	-91.4
-94.4	-72.4	-90.4
-95.4	-74.4	-93.4
	-76.4
Descriptive statistics
N Analysis	N Missing	Mean	Standard Deviation	SE of Mean
WT	7	0	-93.8286	2.1492	0.81232
I73S	8	0	-78.9	4.98569	1.76271
I73T	7	0	-90.9714	2.76026	1.04328
One way ANOVA
Overall ANOVA
	DF	Sum fo squares	Mean square	F value	Prob>F
Model	2	956.39	478.195	36.7205	2.96787e-07
Error	19	247.429	13.0226
Total	21	1203.82
Fit statistics
	R square	Coeff. var.	Root MSE	Data mean
	0.79446	-0.04125	3.60868	-87.4909
Means comparisons
Tukey test
	Mean Dif	SEM	q Value	Prob	Alpha	Sig	LCL	UCL
I73S WT	14.9286	1.86767	11.304	4.38851e-07	0.0001	1	4.86842	24.9887
I73T WT	2.85714	1.92892	2.09475	0.3218	0.0001	0	-7.53294	13.2472
I73T I73S	-12.0714	1.86767	9.14058	9.72746e-06	0.0001	1	-22.1316	-2.01127
Reversal potentials (mV) of the end currents in HcKCR1 variants at the residue position 73
WT	I73S	I73T
-84.4	-66.4	-86.4
-82.4	-66.4	-80.4
-87.4	-62.4	-76.4
-86.4	-62.4	-85.4
-86.4	-75.4	-84.4
-84.4	-59.4	-78.4
-87.4	-58.4	-81.4
	-60.4
Descriptive statistics
N Analysis	N Missing	Mean	Standard Deviation	SE of Mean
WT	7	0	-85.5429	1.86445	0.7047
I73S	8	0	-63.9	5.50325	1.94569
I73T	7	0	-81.8286	3.73529	1.41181
One way ANOVA
Overall ANOVA
	DF	Sum fo squares	Mean square	F value	Prob>F
Model	2	2041.25	1020.62	61.2558	5.19557e-09
Error	19	316.571	16.6617
Total	21	2357.82
Fit statistics
	R square	Coeff. var.	Root MSE	Data mean
	0.86574	-0.05336	4.08187	-76.4909
Means comparisons
Tukey test
	Mean Dif	SEM	q Value	Prob	Alpha	Sig	LCL	UCL
I73S WT	21.6429	2.11257	14.4884	0	0.0001	1	10.2636	33.0222
I73T WT	3.71429	2.18185	2.40749	0.23012	0.0001	0	-8.03821	15.4668
I73T I73S	-17.9286	2.11257	12.0019	1.45237e-07	0.0001	1	-29.3079	-6.54927
Reversal potentials (mV) of the peak currents in HcCCR variants at the residue position 73
S73I	WT	S73T
9.96	44.6	-0.4
11.96	42.6	7.6
7.96	47.6	8.6
9.96	47.6	18.6
8.96	44.6	4.6
7.96	43.6	7.6
9.96	47.6	-4.4
	39.6
Descriptive statistics
N Analysis	N Missing	Mean	Standard Deviation	SE of Mean
S73I	7	0	9.53143	1.39728	0.52812
WT	8	0	44.725	2.85044	1.00778
S73T	7	0	6.02857	7.3225	2.76765
One way ANOVA
Overall ANOVA
	DF	Sum fo squares	Mean square	F value	Prob>F
Model	2	6991.69	3495.85	170.178	7.42457e-13
Error	19	390.304	20.5423
Total	21	7382
Fit statistics
	R square	Coeff. var.	Root MSE	Data mean
	0.94713	0.21364	4.53236	21.2145
Means comparisons
Tukey test
	Mean Dif	SEM	q Value	Prob	Alpha	Sig	LCL	UCL
WT S73I	35.1936	2.34572	21.2179	0	0.0001	1	22.5584	47.8287
S73T S73I	-3.50286	2.42265	2.04478	0.33841	0.0001	0	-16.5524	9.54669
S73T WT	-38.6964	2.34572	23.3297	0	0.0001	1	-51.3316	-26.0613
Reversal potentials (mV) of the end currents in HcCCR variants at the residue position 73
S73I	WT	S73T
9.96	42.6	-0.4
11.96	43.6	8.6
7.96	48.6	12.6
9.96	44.6	10.6
8.96	43.6	6.6
8.96	42.6	9.6
10.96	47.6	1.6
	37.6
Descriptive statistics
N Analysis	N Missing	Mean	Standard Deviation	SE of Mean
S73I	7	0	9.81714	1.34519	0.50843
WT	8	0	43.85	3.37004	1.19149
S73T	7	0	7.02857	4.79086	1.81078
One way ANOVA
Overall ANOVA
	DF	Sum fo squares	Mean square	F value	Prob>F
Model	2	6416.73	3208.36	267.28	1.22489e-14
Error	19	228.071	12.0038
Total	21	6644.8
Fit statistics
	R square	Coeff. var.	Root MSE	Data mean
	0.96568	0.16262	3.46464	21.3055
Means comparisons
Tukey test
	Mean Dif	SEM	q Value	Prob	Alpha	Sig	LCL	UCL
WT S73I	34.0329	1.79312	26.8413	0	0.0001	1	24.3742	43.6915
S73T S73I	-2.78857	1.85193	2.12947	0.31057	0.0001	0	-12.7639	7.18681
S73T WT	-36.8214	1.79312	29.0406	0	0.0001	1	-46.48	-27.1628

## Sheet: Figure 5f
Figure 5f
Reversal potentials (mV) of the peak currents in HcKCR1 photoactive site mutants
HcKCR1 WT	Y81A	Y106A	Y106F
-90.4	-90.4	-98.4	-91.4
-91.4	-88.4	-100.4	-92.4
-94.4	-92.4	-97.4	-90.4
-94.4	-91.4	-99.4	-90.4
-96.4	-89.4	-85.4	-71.4
-94.4	-92.4	-104.4	-96.4
-95.4	-83.4	-100.4	-84.4
			-90.4
Mann-Whitney test
Descriptive statistics
	N	Mean	Q1	Median	Q3	Max
WT	7	-96.4	-95.4	-94.4	-91.4	-90.4
Y81A	7	-92.4	-92.4	-90.4	-88.4	-83.4
Ranks
	N	Mean rank	Sum rank
WT	7	4.85714	34
Y81A	7	10.1429	71
Test statistics
	U	Z	Asymp. Probab. > /U/
	6	-2.31785	0.02046
Descriptive statistics
	N	Mean	Q1	Median	Q3	Max
WT	7	-96.4	-95.4	-94.4	-91.4	-90.4
Y106A	7	-104.4	-100.4	-99.4	-97.4	-85.4
Ranks
	N	Mean rank	Sum rank
WT	7	10	70
Y106A	7	5	35
Test statistics
	U	Z	Asymp. Probab. > /U/
	42	2.18421	0.02895
Descriptive statistics
	N	Mean	Q1	Median	Q3	Max
WT	7	-96.4	-95.4	-94.4	-91.4	-90.4
Y106F	8	-96.4	-92.15	-90.4	-85.9	-71.4
Ranks
	N	Mean rank	Sum rank
WT	7	5.64286	39.5
Y106F	8	10.0625	80.5
Test statistics
	U	Z	Asymp. Probab. > /U/
	11.5	-1.87867	0.06029
Reversal potentials (mV) of the end currents in HcKCR1 photoactive site mutants
HcKCR1 WT	Y81A	Y106A	Y106F
-84.4	-78.4	-89.4	-83.4
-82.4	-75.4	-100.4	-82.4
-87.4	-77.4	-98.4	-77.4
-86.4	-76.4	-93.4	-75.4
-86.4	-72.4	-87.4	-60.4
-84.4	-77.4	-103.4	-86.4
-87.4	-66.4	-79.4	-71.4
			-75.4
Mann-Whitney test
Descriptive statistics
	N	Mean	Q1	Median	Q3	Max
WT	7	-87.4	-87.4	-86.4	-84.4	-82.4
Y81A	7	-78.4	-77.4	-76.4	-72.4	-66.4
Ranks
	N	Mean rank	Sum rank
WT	7	4	28
Y81A	7	11	77
Test statistics
	U	Z	Asymp. Probab. > /U/
	0	-3.08018	0.00207
Descriptive statistics
	N	Mean	Q1	Median	Q3	Max
WT	7	-87.4	-87.4	-86.4	-84.4	-82.4
Y106A	7	-103.4	-100.4	-93.4	-87.4	-79.4
Ranks
	N	Mean rank	Sum rank
WT	7	9.85714	69
Y106A	7	5.14286	36
Test statistics
	U	Z	Asymp. Probab. > /U/
	41	2.05802	0.03959
Descriptive statistics
	N	Mean	Q1	Median	Q3	Max
WT	7	-87.4	-87.4	-86.4	-84.4	-82.4
Y106F	8	-86.4	-83.15	-76.4	-72.4	-60.4
Ranks
	N	Mean rank	Sum rank
WT	7	4.78571	33.5
Y106F	8	10.8125	86.5
Test statistics
	U	Z	Asymp. Probab. > /U/
	5.5	-2.56439	0.01034
Reversal potentials (mV) of the peak currents in HcCCR photoactive site mutants
HcCCR WT	Y81A	Y106A	Y106F
44.6	47.6	43.6	39.6
42.6	33.6	40.6	42.6
47.6	57.6	27.6	39.6
47.6	35.6	30.6	43.6
44.6	32.6	47.6	42.6
43.6	51.6	40.6	42.6
47.6	53.6	42.6	43.6
39.6
Mann-Whitney test
Descriptive statistics
	N	Mean	Q1	Median	Q3	Max
WT	8	39.6	42.85	44.6	47.6	47.6
Y81A	7	32.6	33.6	47.6	53.6	57.6
Ranks
	N	Mean rank	Sum rank
WT	8	7.6875	61.5
Y81A	7	8.35714	58.5
Test statistics
	U	Z	Asymp. Probab. > /U/
	25.5	-0.23376	0.81517
Descriptive statistics
	N	Mean	Q1	Median	Q3	Max
WT	8	39.6	42.85	44.6	47.6	47.6
Y106A	7	27.6	30.6	40.6	43.6	47.6
Ranks
	N	Mean rank	Sum rank
WT	8	9.9375	79.5
Y106A	7	5.78571	40.5
Test statistics
	U	Z	Asymp. Probab. > /U/
	43.5	1.75803	0.07874
Descriptive statistics
	N	Mean	Q1	Median	Q3	Max
WT	8	39.6	42.85	44.6	47.6	47.6
Y106F	7	39.6	39.6	42.6	43.6	43.6
Ranks
	N	Mean rank	Sum rank
WT	8	10.1875	81.5
Y106F	7	5.5	38.5
Test statistics
	U	Z	Asymp. Probab. > /U/
	45.5	2.00906	0.04453
Reversal potentials (mV) of the end currents in HcCCR photoactive site mutants
HcCCR WT	Y81A	Y106A	Y106F
42.6	40.6	40.6	35.6
43.6	50.6	47.6	43.6
48.6	53.6	32.6	36.6
44.6	31.6	48.6	44.6
43.6	44.6	34.6	41.6
42.6	39.6	46.6	42.6
47.6	43.6	32.6	41.6
37.6
Mann-Whitney test
Descriptive statistics
	N	Mean	Q1	Median	Q3	Max
WT	8	37.6	42.6	43.6	46.85	48.6
Y81A	7	31.6	39.6	43.6	50.6	53.6
Ranks
	N	Mean rank	Sum rank
WT	8	8.0625	64.5
Y81A	7	7.92857	55.5
Test statistics
	U	Z	Asymp. Probab. > /U/
	28.5	0	1
Descriptive statistics
	N	Mean	Q1	Median	Q3	Max
WT	8	37.6	42.6	43.6	46.85	48.6
Y106A	7	32.6	32.6	40.6	47.6	48.6
Ranks
	N	Mean rank	Sum rank
WT	8	8.875	71
Y106A	7	7	49
Test statistics
	U	Z	Asymp. Probab. > /U/
	35	0.75561	0.44988
Descriptive statistics
	N	Mean	Q1	Median	Q3	Max
WT	8	37.6	42.6	43.6	46.85	48.6
Y106F	7	35.6	36.6	41.6	43.6	44.6
Ranks
	N	Mean rank	Sum rank
WT	8	9.8125	78.5
Y106F	7	5.92857	41.5
Test statistics
	U	Z	Asymp. Probab. > /U/
	42.5	1.63485	0.10208

## Sheet: Figure 6d,e
Figure 6d
The reversal potentials (Vrev) of the peak currents in HcKCR1 mutants of extracellular residues
HcKCR1 WT	W102Y	Y222W	W102Y_Y222W	C29D	C29E
-90.4	-45.4	-36.4	-34.4	-87.4	-86.4
-91.4	-57.4	-36.4	-34.4	-91.4	-83.4
-94.4	-54.4	-28.4	-33.4	-96.4	-79.4
-94.4	-49.4	-30.4	-33.4	-95.4	-82.4
-96.4	-58.4	-34.4	-35.4	-95.4	-88.4
-94.4	-58.4	-31.4	-34.4	-96.4	-86.4
-95.4	-55.4	-30.4	-32.4	-93.4	-87.4
Descriptive statistics
	N Analysis	N Missing	Mean	Standard Deviation	SE of Mean
WT	7	0	-93.8286	2.1492	0.81232
W102Y	7	0	-54.1143	4.95696	1.87355
Y222W	7	0	-32.5429	3.18479	1.20374
W102Y_Y222W	7	0	-33.9714	0.9759	0.36886
C29D	7	0	-93.6857	3.30224	1.24813
C29E	7	0	-84.8286	3.20713	1.21218
One way ANOVA
Overall ANOVA
	DF	Sum fo squares	Mean square	F value	Prob>F
Model	5	29262.8	5852.55	571.202	3.21396e-33
Error	36	368.857	10.246
Total	41	29631.6
Fit statistics
	R square	Coeff. var.	Root MSE	Data mean
	0.98755	-0.04887	3.20094	-65.4952
Means comparisons
Tukey test
	Mean Dif	SEM	q Value	Prob	Alpha	Sig	LCL	UCL
W102Y WT	39.7143	1.71098	32.826	0	0.0001	1	30.749	48.6796
Y222W WT	61.2857	1.71098	50.6559	0	0.0001	1	52.3204	70.251
Y222W W102Y	21.5714	1.71098	17.83	0	0.0001	1	12.6061	30.5368
W102YY222W WT	59.8571	1.71098	49.4751	0	0.0001	1	50.8918	68.8225
W102YY222W W102Y	20.1429	1.71098	16.6492	0	0.0001	1	11.1775	29.1082
W102YY222W Y222W	-1.42857	1.71098	1.18079	0.95889	0.0001	0	-10.3939	7.53676
C29D WT	0.14286	1.71098	0.11808	1	0.0001	0	-8.82247	9.10819
C29D W102Y	-39.5714	1.71098	32.7079	0	0.0001	1	-48.5368	-30.6061
C29D Y222W	-61.1429	1.71098	50.5379	0	0.0001	1	-70.1082	-52.1775
C29D W102YY222W	-59.7143	1.71098	49.3571	0	0.0001	1	-68.6796	-50.749
C29E WT	9	1.71098	7.43898	9.34989e-05	0.0001	1	0.03467	17.9653
C29E W102Y	-30.7143	1.71098	25.387	4.84908e-09	0.0001	1	-39.6796	-21.749
C29E Y222W	-52.2857	1.71098	43.217	0	0.0001	1	-61.251	-43.3204
C29E W102YY222W	-50.8571	1.71098	42.0362	0	0.0001	1	-59.8225	-41.8918
C29E C29D	8.85714	1.71098	7.32091	0.00012035	0.0001	0	-0.10819	17.8225
The reversal potentials (Vrev) of the end currents in HcKCR1 mutants of extracellular residues
HcKCR1 WT	W102Y	Y222W	W102Y_Y222W	C29D	C29E
-84.4	-24.4	-34.4	-32.4	-87.4	-82.4
-82.4	-35.4	-35.4	-33.4	-90.4	-78.4
-87.4	-31.4	-27.4	-31.4	-100.4	-75.4
-86.4	-30.4	-29.4	-33.4	-94.4	-79.4
-86.4	-33.4	-34.4	-33.4	-93.4	-84.4
-84.4	-36.4	-31.4	-32.4	-94.4	-82.4
-87.4	-39.4	-29.4	-31.4	-93.4	-85.4
Descriptive statistics
	N Analysis	N Missing	Mean	Standard Deviation	SE of Mean
WT	7	0	-85.5429	1.86445	0.7047
W102Y	7	0	-32.9714	4.85994	1.83689
Y222W	7	0	-31.6857	3.09377	1.16934
W102Y_Y222W	7	0	-32.5429	0.89974	0.34007
C29D	7	0	-93.4	4	1.51186
C29E	7	0	-81.1143	3.54562	1.34012
One way ANOVA
Overall ANOVA
	DF	Sum fo squares	Mean square	F value	Prob>F
Model	5	31490.9	6298.17	572.148	3.12086e-33
Error	36	396.286	11.0079
Total	41	31887.1
Fit statistics
	R square	Coeff. var.	Root MSE	Data mean
	0.98757	-0.05572	3.31782	-59.5429
Means comparisons
Tukey test
	Mean Dif	SEM	q Value	Prob	Alpha	Sig	LCL	UCL
W102Y WT	52.5714	1.77345	41.9224	0	0.0001	1	43.2787	61.8641
Y222W WT	53.8571	1.77345	42.9477	0	0.0001	1	44.5645	63.1498
Y222W W102Y	1.28571	1.77345	1.02528	0.97755	0.0001	0	-8.00697	10.5784
W102YY222W WT	53	1.77345	42.2641	0	0.0001	1	43.7073	62.2927
W102YY222W W102Y	0.42857	1.77345	0.34176	0.99988	0.0001	0	-8.86412	9.72126
W102YY222W Y222W	-0.85714	1.77345	0.68352	0.99647	0.0001	0	-10.1498	8.43554
C29D WT	-7.85714	1.77345	6.26557	0.00111	0.0001	0	-17.1498	1.43554
C29D W102Y	-60.4286	1.77345	48.1879	0	0.0001	1	-69.7213	-51.1359
C29D Y222W	-61.7143	1.77345	49.2132	0	0.0001	1	-71.007	-52.4216
C29D W102YY222W	-60.8571	1.77345	48.5297	0	0.0001	1	-70.1498	-51.5645
C29E WT	4.42857	1.77345	3.5315	0.15188	0.0001	0	-4.86412	13.7213
C29E W102Y	-48.1429	1.77345	38.3909	0	0.0001	1	-57.4355	-38.8502
C29E Y222W	-49.4286	1.77345	39.4161	0	0.0001	1	-58.7213	-40.1359
C29E W102YY222W	-48.5714	1.77345	38.7326	0	0.0001	1	-57.8641	-39.2787
C29E C29D	12.2857	1.77345	9.79708	6.17872e-07	0.0001	1	2.99303	21.5784
Figure 6e
The reversal potentials (Vrev) of the peak currents in HcCCR mutants of extracellular residues
HcCCR WT	A29C
44.6	39.6
42.6	41.6
47.6	34.6
47.6	50.6
44.6	47.6
43.6	41.6
47.6	40.6
39.6
Descriptive statistics
	N Analysis	N Missing	Mean	Standard Deviation	SE of Mean
WT	8	0	44.725	2.85044	1.00778
A29C	7	1	42.3143	5.2825	1.9966
One way ANOVA
Overall ANOVA
	DF	Sum fo squares	Mean square	F value	Prob>F
Model	1	21.6964	21.6964	1.25746	0.28242
Error	13	224.304	17.2541
Total	14	246
Fit statistics
	R square	Coeff. var.	Root MSE	Data mean
	0.0882	0.09527	4.15381	43.6
Means comparisons
Tukey test
	Mean Dif	SEM	q Value	Prob	Alpha	Sig	LCL	UCL
A29C WT	-2.41071	2.1498	1.58585	0.28242	0.05	0	-7.05508	2.23365
The reversal potentials (Vrev) of the end currents in HcCCR mutants of extracellular residues
HcCCR WT	A29C
42.6	41.6
43.6	44.6
48.6	31.6
44.6	51.6
43.6	46.6
42.6	40.6
47.6	40.6
37.6
Descriptive statistics
	N Analysis	N Missing	Mean	Standard Deviation	SE of Mean
WT	8	0	43.85	3.37004	1.19149
A29C	7	1	42.4571	6.20292	2.34448
One way ANOVA
Overall ANOVA
	DF	Sum fo squares	Mean square	F value	Prob>F
Model	1	7.24286	7.24286	0.30338	0.59111
Error	13	310.357	23.8736
Total	14	317.6
Fit statistics
	R square	Coeff. var.	Root MSE	Data mean
	0.0228	0.1131	4.88606	43.2
Means comparisons
Tukey test
	Mean Dif	SEM	q Value	Prob	Alpha	Sig	LCL	UCL
A29C WT	-1.39286	2.52878	0.77895	0.59111	0.05	0	-6.85595	4.07024

## Sheet: Supplementary Fig. 14
Supplementary Fig. 14
Holding voltage (mV)	Mean peak current	SEM peak current	Mean end current	SEM end current
HcKCR1 wild type	nA	nA	nA	nA
-104.4	-1.22402	0.35071	-0.54548	0.16937
-84.4	1.0232	0.24952	0.02423	0.01991
-64.4	3.12164	0.72072	0.53584	0.15196
HcKCR1_I73S	nA	nA	nA	nA
-84.4	-0.489	0.22	-0.634	0.182
-64.4	1.005	0.217	-0.038	0.051
-44.4	2.214	0.553	0.473	0.127
HcKCR1_I73T	nA	nA	nA	nA
-104.4	-0.524	0.168	-0.343	0.089
-84.4	0.166	0.033	-0.053	0.034
-64.4	0.831	0.132	0.229	0.037
HcKCR1_I73D	nA	nA	nA	nA
-104.4	-0.433	0.063	-0.163	0.021
-84.4	0.07	0.056	-0.003	0.012
-64.4	0.477	0.108	0.139	0.03
HcKCR1_I73F	nA	nA	nA	nA
-84.4	-0.71	0.153	-0.297	0.081
-64.4	0.031	0.052	-0.043	0.028
-44.4	0.694	0.08	0.185	0.024
HcCCR_S73I	pA	pA	pA	pA
-24.4	-42.613	10.395	-41.941	9.503
-4.4	-5.579	2.648	-8.543	2.541
15.6	20.869	4.428	14.505	4.236
HcCCR wild type	nA	nA	nA	nA
15.6	-0.31552	0.12623	-0.27955	0.10157
35.6	-0.07972	0.03395	-0.06285	0.021
55.6	0.09463	0.04071	0.09966	0.04373
HcCCR_S73T	pA	pA	pA	pA
-24.4	-49.692	12.047	-47.741	11.134
-4.4	-14.373	5.07	-18.026	4.151
15.6	18.513	5.187	14.771	3.924

## Sheet: Supplementary Fig. 16
Supplementary Fig. 16
Holding voltage (mV)	Mean peak current	SEM peak current	Mean end current	SEM end current
HcKCR1_Y81A	nA	nA	nA	nA
-104.4	-0.4549	0.0926	-0.25453	0.05194
-84.4	0.18158	0.05305	-0.06247	0.01015
-64.4	0.75776	0.17403	0.09056	0.03386
HcKCR1_Y106A	nA	nA	nA	nA
-104.4	-0.01021	0.003	0.00040958	0.002
-84.4	0.04974	0.027	0.00608	0.003
-64.4	0.09874	0.051	0.00923	0.005
HcKCR1_Y106F	nA	nA	nA	nA
-104.4	-1.37132	0.42345	-0.95255	0.24598
-84.4	0.15186	0.25712	-0.322	0.13922
-64.4	1.68804	0.31083	0.3207	0.09257
HcCCR_Y81A	pA	pA	pA	pA
15.6	-20.0878	7.59723	-17.8999	6.11407
35.6	-6.24314	3.03938	-4.60575	1.76575
55.6	3.71178	1.52777	5.09645	2.09751
HcCCR_Y106A	pA	pA	pA	pA
15.6	-21.3694	4.49679	-24.5084	6.08921
35.6	-2.01968	3.36212	-5.76898	3.20742
55.6	11.8672	3.09481	9.86171	4.88253
HcCCR_Y106F	nA	nA	nA	nA
15.6	-0.26819	0.06344	-0.20564	0.05157
35.6	-0.05601	0.01491	-0.0355	0.01166
55.6	0.10844	0.02012	0.07606	0.01793

## Sheet: Supplementary Fig. 19
Supplementary Fig. 19
Holding voltage (mV)	Mean peak current	SEM peak current	Mean end current	SEM end current
HcKCR1_W102Y	nA	nA	nA	nA
-64.4	-0.089	0.013	-0.071	0.012
-44.4	0.101	0.024	-0.021	0.004
-24.4	0.303	0.056	0.021	0.007
HcKCR1_W102Y_Y222W	nA	nA	nA	nA
-64.4	-2.65888	0.42757	-1.21269	0.22402
-44.4	-0.79151	0.12851	-0.38049	0.07185
-24.4	0.7029	0.12546	0.25525	0.05193
HcKCR1_C29E	nA	nA	nA	nA
-104.4	-0.67	0.168	-0.288	0.07
-84.4	0.014	0.044	-0.037	0.02
-64.4	0.551	0.127	0.176	0.038
HcKCR1_Y222W	nA	nA	nA	nA
-44.4	-1.23134	0.17707	-0.48898	0.11532
-24.4	0.9826	0.30027	0.29779	0.11617
-4.4	2.63933	0.6998	0.86487	0.27961
HcKCR1_C29D	nA	nA	nA	nA
-104.4	-0.135	0.041	-0.048	0.015
-84.4	0.107	0.024	0.035	0.008
-64.4	0.368	0.07	0.115	0.025
HcCCR_A29C	nA	nA	nA	nA
15.6	-0.20936	0.03305	-0.205	0.032
35.6	-0.04315	0.01364	-0.041	0.016
55.6	0.07673	0.01586	0.07	0.016
